# Supplementary material for: Vector‐borne disease and its relationship to hematologic abnormalities and microalbuminuria in retired racing and show‐bred greyhounds
Source: J Vet Intern Med. 2022 Jul 11;36(4):1287–94. doi: 10.1111/jvim.16477 (PMC9308419; doi:10.1111/jvim.16477)
Supplement: Supplementary file 1 — Supplementary Table 1 Supporting Information. [file JVIM-36-1287-s001.xlsx]

## Sheet: Sheet1
Test	RMSF IFA	BVB IFA	BhSA2+ IFA	Bk IFA	Ehrlichia canis IFA	B. vogeli IFA	B. gibsoni IFA	Lyme SNAP	Ehrlichia spp SNAP	Anaplasma spp SNAP	Heartworm SNAP	Anaplasma (Tr-1) PCR	Anaplasma (p44) PCR	A. phagocytophilum (p44) PCR	Ehrlichia (sodB) PCR	Ehrlichia/Anaplasma (16s) PCR	Babesia (LSU4) PCR	Piroplasm (18s) PCR	Bartonella (ssrA) PCR	Rickettsia (23s-5s) PCR	Mycoplasma (16s) PCR		Racer Y/N
Dog 1	<1:16(-)	<1:16(-)	<1:16(-)	<1:16(-)	<1:16(-)	1:64 (+)	<1:16(-)	NEGATIVE	NEGATIVE	NEGATIVE	NEGATIVE	NEGATIVE	NEGATIVE	NEGATIVE	NEGATIVE	NEGATIVE	NEGATIVE	NEGATIVE	NEGATIVE	NEGATIVE	NEGATIVE		Y
Dog 2	<1:16(-)	<1:16(-)	<1:16(-)	<1:16(-)	<1:16(-)	<1:16(-)	<1:16(-)	NEGATIVE	NEGATIVE	NEGATIVE	NEGATIVE	NEGATIVE	NEGATIVE	NEGATIVE	NEGATIVE	NEGATIVE	NEGATIVE	NEGATIVE	NEGATIVE	NEGATIVE	M. haemocanis (+)		Y
Dog 3	<1:16(-)	<1:16(-)	<1:16(-)	<1:16(-)	<1:16(-)	<1:16(-)	<1:16(-)	NEGATIVE	NEGATIVE	NEGATIVE	NEGATIVE	NEGATIVE	NEGATIVE	NEGATIVE	NEGATIVE	NEGATIVE	NEGATIVE	NEGATIVE	NEGATIVE	NEGATIVE	M. haemocanis (+)		Y
Dog 4	<1:16(-)	<1:16(-)	<1:16(-)	1:64 (+)	1:256(+)	<1:16(-)	<1:16(-)	NEGATIVE	POSITIVE	NEGATIVE	NEGATIVE	NEGATIVE	NEGATIVE	NEGATIVE	NEGATIVE	NEGATIVE	NEGATIVE	NEGATIVE	NEGATIVE	NEGATIVE	NEGATIVE		Y
Dog 5	<1:16(-)	<1:16(-)	<1:16(-)	<1:16(-)	<1:16(-)	<1:16(-)	<1:16(-)	NEGATIVE	NEGATIVE	NEGATIVE	NEGATIVE	NEGATIVE	NEGATIVE	NEGATIVE	NEGATIVE	NEGATIVE	NEGATIVE	NEGATIVE	NEGATIVE	NEGATIVE	M. haemocanis (+)		Y
Dog 6	<1:16(-)	1:64(+)	1:64(+)	1:32(-)	1:16(-)	<1:16(-)	<1:16(-)	NEGATIVE	NEGATIVE	NEGATIVE	NEGATIVE	NEGATIVE	NEGATIVE	NEGATIVE	NEGATIVE	NEGATIVE	NEGATIVE	NEGATIVE	NEGATIVE	NEGATIVE	NEGATIVE		Y
Dog 7	1:64(+)	<1:16(-)	<1:16(-)	<1:16(-)	<1:16(-)	<1:16(-)	<1:16(-)	NEGATIVE	NEGATIVE	NEGATIVE	NEGATIVE	NEGATIVE	NEGATIVE	NEGATIVE	NEGATIVE	NEGATIVE	NEGATIVE	NEGATIVE	NEGATIVE	NEGATIVE	NEGATIVE		N
Dog 8	<1:16(-)	<1:16(-)	<1:16(-)	1:128 (+)	<1:16(-)	1:128 (+)	<1:16(-)	NEGATIVE	NEGATIVE	NEGATIVE	NEGATIVE	NEGATIVE	NEGATIVE	NEGATIVE	NEGATIVE	NEGATIVE	NEGATIVE	NEGATIVE	NEGATIVE	NEGATIVE	NEGATIVE		Y
Key
RMSF= Rocky Mountain Spotted Fever
BVB=Bartonella vinsonii subsp. berkhoffii
Bh= Bartonella henselae
Bk=Bartonella koehlerae
SNAP=IDEXX SNAP®4DX®PLUS test kit
